# Supplementary material for: Molecular profiling of frontal and occipital subcortical white matter hyperintensities in Alzheimer’s disease
Source: Front Neurol. 2025 Jan 7;15:1470441. doi: 10.3389/fneur.2024.1470441 (PMC11753232; doi:10.3389/fneur.2024.1470441)
Supplement: Supplementary file 9 [file Data_Sheet_9.csv]

Sup. Table 9. High WMH vs. Low WMH Differentially Expressed Genes (DEGs) in Frontal-WM Bulk Tissue
Gene	log2FoldChange	pvalue	padj
BCAT2	-0.684129024	1.64E-08	0.000455186
POLQ	2.836852902	8.33E-07	0.011591117
