# Supplementary material for: Molecular profiling of frontal and occipital subcortical white matter hyperintensities in Alzheimer’s disease
Source: Front Neurol. 2025 Jan 7;15:1470441. doi: 10.3389/fneur.2024.1470441 (PMC11753232; doi:10.3389/fneur.2024.1470441)
Supplement: Supplementary file 10 [file Data_Sheet_10.csv]

Sup. Table 10. High WMH vs. Low WMH Differentially Expressed Genes (DEGs) in Frontal-WM Blood Vessels
Gene	log2FoldChange	pvalue	padj
NPIPA5	3.553314022	7.37E-07	0.019680022
TPM3P9	1.845598811	7.42E-06	0.049124549
CWF19L2	1.268308572	9.20E-06	0.049124549
PLPPR3	-4.261585343	7.78E-06	0.049124549
MT-RNR1	-4.625550453	8.36E-06	0.049124549
